# Supplementary material for: Investigating the Effects of Donors and Alkyne Spacer on the Properties of Donor-Acceptor-Donor Xanthene-Based Dyes
Source: Molecules. 2023 Jun 22;28(13):4929. doi: 10.3390/molecules28134929 (PMC10343496; doi:10.3390/molecules28134929)
Supplement: Supplementary file 1 [file molecules-28-04929-s001.zip]

Archive with 1 entries (1 files):
- molecules-2406525-supplementary.pdf
